# Supplementary material for: Exotic Eucalyptus leaves are preferred over tougher native species but affect the growth and survival of shredders in an Atlantic Forest stream (Brazil)
Source: PLoS One. 2018 Jan 2;13(1):e0190743. doi: 10.1371/journal.pone.0190743 (PMC5749891; doi:10.1371/journal.pone.0190743)
Supplement: S1 File — Leaf chemistry and toughness values for the leaves of Hoffmannia dusenii, Miconia chartacea, Eucalyptus globulus, Myrcia lineata, and Styrax pohlii conditioned for 15 days in Macuco Stream. (XLSX) [file pone.0190743.s001.xlsx]

## Sheet: Planilha1
Leaf chemistry and toughness values
Leaves were conditioned for 15 days
Species	Lignin (%)	Cellulose (%)	Toughness (g)	N (%)	P (%)	Phenolics (%)
Myrcia lineata	31.0078	33.2258	486.98	1.355	0.02	0.18475
Myrcia lineata	27.5182	32.6786	525.94	1.324	0.02	0.21536
Myrcia lineata	22.7273	33.4101	555.98	1.385	0.02	0.20023
Myrcia lineata	33.0579	35.1998	521.627	1.378	0.02	0.19485
Miconia chartacea	21.8471	16.1031	173.253	1.548	0.05	0.92231
Miconia chartacea	20.6522	27.027	132.267	1.588	0.05	0.94715
Miconia chartacea	31.4136	15.9363	124.247	1.621	0.05	0.91235
Miconia chartacea	25.3357	26.1097	272.863	1.565	0.05	0.89263
Styrax pohlii	54.3103	6.14525	633.25	1.247	0.04	0.79513
Styrax pohlii	51.2	6.34921	660.783	1.354	0.09	0.748152
Styrax pohlii	62.2642	6.97674	506.1	1.339	0.012	0.71953
Styrax pohlii	63.3037	6.84434	732.69	1.334	0.047	0.74153
Hoffmannia dusenii	11.8188	25.3165	93.5967	3.015	0.023	ND
Hoffmannia dusenii	12.0301	23.557	59.7067	3.051	0.022	ND
Hoffmannia dusenii	12.1281	24.0136	29.4367	3.064	0.023	ND
Hoffmannia dusenii	11.5819	25.3165	140.963	3.051	0.023	ND
Eucalyptus globulus	21.34	31.48	110.933	0.896	0.02	0.94852
Eucalyptus globulus	30.13	32.79	221.087	0.902	0.02	0.08961
Eucalyptus globulus	22.69	34	234.15	0.919	0.02	0.072981
Eucalyptus globulus	22.25	35.09	240.34	0.901	0.02	0.6284
