# Supplementary material for: Exotic Eucalyptus leaves are preferred over tougher native species but affect the growth and survival of shredders in an Atlantic Forest stream (Brazil)
Source: PLoS One. 2018 Jan 2;13(1):e0190743. doi: 10.1371/journal.pone.0190743 (PMC5749891; doi:10.1371/journal.pone.0190743)
Supplement: S2 File — Dry mass values of control and exposed discs cut from leaves of Hoffmannia dusenii, Miconia chartacea, Eucalyptus globulus, Myrcia lineata, and Styrax pohlii and offered to shredders in all possible pairwise comparisons. (XLSX) [file pone.0190743.s002.xlsx]

## Sheet: Hof x Myr
Hoffmannia dusenii Vs. Myrcia lineata
Leaf Disc Dry Mass (mg)
Exposed Discs	Control Discs	Exposed Discs	Control Discs
Hof_T	Hof_C	Myr_T	Myr_C
0.8	5.35	20.18	19.85
1.25	5.8	18.1	18.48
2.8	3.58	20.88	20.62
4.41	4.29	22.7	20.29
2.16	3.01	21.01	19.74
3.18	3.96	16	16.61
2.99	4.16	21.97	20.44
3.41	4.05	15.67	15.65
3.03	5.72	19.36	19.37
2.86	3.69	16.5	15.77
3.11	5.7	18.37	17.77
2.74	4	19.35	19.37
3.72	4.1	20.52	20.14
2.37	4.8	21.85	22.1
3.66	5.5	11.47	11.79
2.17	5.36	16.59	17.32
2.19	4.27	16.6	18.16
3.94	4.35	14.7	15.86
6	6.21	16.8	17.27
3.53	5.86	18.04	17.91
4.4	4.08	17.44	15.87
3.95	5.25	20.59	19.92
4.07	6.84	16.46	17.76
4.06	5.41	15.79	16.01
2.85	4.38	21.65	23.5
4.4	3.56	17.16	16.19
3.17	5.23	16.67	16.3
3.51	4.44	16.63	17.17

## Sheet: Hof x SP
Hoffmannia dusenii Vs. Styrax pohlii
Leaf Disc Dry Mass (mg)
Exposed Discs	Control Discs	Exposed Discs	Control Discs
Hof_T	Hof_C	SP_T	SP_C
3.42	3.77	27.22	25.54
1.86	3.78	25.47	26.34
2.97	3.38	23.11	22.85
3.54	3.62	19.07	21.36
3.31	4.42	23.68	21.95
4.41	4.38	19.48	21.11
3.84	3.67	26.88	25.88
4.63	4.51	22.57	22.39
2.33	4.61	29.59	26.42
2.9	3.76	20.03	20.16
1.79	5.33	23.11	23.18
2.94	6.39	23.25	22.21
3.1	5.64	24.55	23.75
2.38	4.86	30.1	20.1
1.12	5.2	26.5	24.34
4.44	4.94	24.71	24.34
4.12	7.3	28.23	27.79
5.14	7.47	24.94	25.26
4.28	6.26	18.93	18.76
4.45	6.41	20.61	21.31
3.91	4.62	24.39	29.34
4.33	5.65	27.09	31.64
2.85	4.27	30.58	31.32
2.91	17.22	18.94	21.15
5.9	6.53	21.49	23.44
1	4.3	22.44	23.18
3.51	4.14	21.6	21.44
1.88	4.21	24.81	24.73

## Sheet: Hof x Euc
Hoffmannia dusenii Vs. Eucalyptus globulus
Leaf Disc Dry Mass (mg)
Exposed Discs	Control Discs	Exposed Discs	Control Discs
Hof_T	Hof_C	Euc_T	Euc_C
2	4.41	11.49	13.34
2.14	4.33	9.21	10.07
1.15	4.23	12.54	12.42
2.84	4.44	8.06	8.61
2.53	3.49	10.62	9.72
2.31	2.86	12.73	9.99
3.3	4.65	11.09	10.61
4.21	4.45	9.67	8.87
3.43	4.52	12.71	11.81
2.46	3.52	10.19	10.64
2.14	9.19	10	9.95
5.89	6.19	10.72	11.63
1.57	6.37	9.02	9.03
1.94	5.39	10.56	10.7
3.91	5.49	10.82	10
4.4	8.3	8.99	10.16
3.2	5.54	8.09	8.92
4.96	5.95	6.94	6.95
5.48	4.45	9.75	9.62
3.56	3.72	8.84	9.24
4.27	5.68	12.57	11.28
2.73	3.89	12.72	12.64
4.07	5.15	10.62	10.3
3.95	4.99	12.39	12.6
4.45	5.76	9.92	10.46
2	4.93	13.03	11.87
3.95	4.47	9.45	9.36
3.98	4.79	9.19	10.59
3.46	4.33	13.63	16.5

## Sheet: Hof x MC
Hoffmannia dusenii Vs. Miconia chartacea
Leaf Disc Dry Mass (mg)
Exposed Discs	Control Discs	Exposed Discs	Control Discs
Hof_T	Hof_C	MC_T	MC_C
1.81	5.42	12.67	11.29
4.08	4.29	13.49	12.63
1.93	6.17	12.51	13.16
2.04	4.34	14.33	14.79
4.08	5.05	14.16	13.48
3.07	4.18	12.96	12.49
2.71	4.45	12.98	11.71
3.27	4.27	13.73	12.87
1.4	2.41	11.41	11.89
2.23	3.14	13.89	15.12
2.55	6.07	10.17	12.94
3.71	5.17	12.73	12.04
2.23	6.22	15.21	14.21
1.76	3.93	9.91	14.24
5.8	6	12.71	12.49
3.28	7.42	14.66	16.29
0.57	5.39	14.17	15.51
5.61	6.51	14.74	14.24
3.73	4.51	12.84	12.14
4.54	6.12	11.12	11.61
2.28	7.61	12.45	12.42
2.09	5.02	11.16	10.92
2.42	4.39	13.91	13.8
5.21	5.57	9.43	9.1
2.15	5.17	12.68	12.41
4.04	5.67	8.78	10.11
5.67	5.14	6.81	13.48

## Sheet: Myr x SP
Myrcia lineata Vs. Styrax pohlii
Leaf Disc Dry Mass (mg)
Exposed Discs	Control Discs	Exposed Discs	Control Discs
SP_T	SP_C	Myr_T	Myr_C
14.23	15.76	23.53	26.77
13.62	17.61	21.28	23.61
12.67	16.73	18.78	21.35
17.85	20.62	19.04	19
17.08	17.92	25.35	27.74
15.42	16.01	18.95	18.56
14.97	15.78	19.92	21.55
20.21	20.67	21.12	22.85
18.59	19.15	25.96	26.26
15.55	15.89	19.5	20.4
9.01	16.88	20.83	21.97
13.87	16.34	24.75	23.97
16.56	16.22	26.23	25.9
14.66	17.11	17.13	18.26
18.65	17.82	18.37	20.72
18.65	21.79	17.27	20.28
19.78	21.28	33.25	32.04
13.68	16.71	17.61	19.44
17.21	16.43	31.51	25.68
17.81	17.71	16.7	17.9
14.98	15.66	23.44	23.23
16.44	17.05	19.11	20.24
19.63	20.6	26.16	26.94
14.81	14.05	20	20.07

## Sheet: Myr x Euc
Myrcia lineata Vs. Eucalyptus globulus
Leaf Disc Dry Mass (mg)
Exposed Discs	Control Discs	Exposed Discs	Control Discs
Myr_T	Myr_C	Euc_T	Euc_C
20	19.41	8.16	9.21
21.03	21.5	4.63	10.43
16.17	16.54	5.57	9.19
20.82	21.22	6.43	12.72
19.68	19.11	7.23	9.68
17.23	17.86	7	9.03
11.59	16.32	7.07	8.98
18.33	19.22	8.48	11.59
14.54	16.89	7.79	10.49
20.96	21.09	8.54	15.28
16.09	15.73	7.35	8.69
11	15.38	7.86	7.98
11.77	15.28	5.24	11.1
17.44	12.59	8.9	9.3
9.3	18.51	7.22	8.37
15.28	16.85	2.2	7.65
26.11	27.47	13	12.31
13.04	17.83	5.4	8.34
12.06	16.2	11.84	13.02
15.34	16.97	9.71	9.23
16.59	17.14	12.6	13.09
16.15	16.98	6.41	10.17
16.7	16.78	10.68	11.29
17.38	24.21	9.19	10.35
15.79	18.06	12.35	12.06
20.7	19.9	6.4	10.05
16.09	16.88	9.05	14.36
15.04	18.75	6.17	8.78
18.31	18.82	13.05	11.51

## Sheet: Myr x MC
Myrcia lineata Vs. Miconia chartacea
Leaf Disc Dry Mass (mg)
Exposed Discs	Control Discs	Exposed Discs	Control Discs
Myr_T	Myr_C	MC_T	MC_C
17.05	16.53	8.55	11.36
21.28	20.6	11.1	13.74
18.34	17.58	5.89	12.66
19.66	21.16	12.8	14.09
15.41	15.63	10.42	12.34
17.87	18.32	11.33	14.04
18.35	19.1	10.29	12.3
17.15	17.96	10.04	12.35
20.79	21.07	11.38	15
15.95	16.12	11.97	13.7
19.04	16.99	7.3	14.52
18.84	19.14	9.66	13.49
21.14	20.84	6.12	11.83
16.11	16.87	7.07	10.63
19.86	18.74	6.79	15.21
13.96	15.28	3.88	10.88
15.13	15.31	11.87	15.29
15.59	16.69	9.12	12.76
18.05	18.75	12.12	13.7
27.47	25.34	4	10.63
21.3	19.98	5.94	12.5
16.18	17.33	13.31	11.94
17.03	16.91	21.03	22.1
15.6	15.61	11.3	13.68
14.82	15.06	13.05	12.67
21.32	22.52	9.42	14.94

## Sheet: SP x Euc
Styrax pohlii Vs. Eucalyptus globulus
Leaf Disc Dry Mass (mg)
Exposed Discs	Control Discs	Exposed Discs	Control Discs
SP_T	SP_C	Euc_T	Euc_C
25.96	26.53	6.69	11.19
19.07	18.74	5.91	8.86
24.85	25.66	8.41	11.16
22.61	22.67	5.24	7.97
17.18	19.2	6.82	9.56
18.66	20.71	10.26	8.37
19.77	18.89	12.2	17.57
27.35	26.85	12.36	12.41
28.42	28.34	7.36	11.58
21.12	24.46	7.86	11.05
18.23	17.5	8.68	9.02
18.64	18	9.85	9.53
18.26	18.17	11.98	12.06
19.01	30.48	9.75	10.98
21.71	23.02	10.35	10.03
24.28	26.23	9.09	11.52
19.12	19.29	9.78	9.5
23.89	25.29	9.4	9.05
27.66	26.36	6.24	8.18
20.38	22.25	8.63	10.29
30.14	9.42	7.05	30.28
20.98	21.21	6.25	9.6
20.6	21.02	9.2	11.42
18.07	18.25	9.87	10.72
24.57	25.73	8.66	10.46
21.6	22.14	8.54	9.15
26.68	27.13	11.83	12.63
18.32	18.91	9.27	9.55

## Sheet: SP x MC
Styrax pohlii Vs. Miconia chartacea
Leaf Disc Dry Mass (mg)
Exposed Discs	Control Discs	Exposed Discs	Control Discs
SP_T	SP_C	MC_T	MC_C
21.65	20.18	7.46	12.94
21.38	20.62	8.82	14.15
21.8	20.86	9.48	13.68
30.12	25.85	9.09	11.88
20.56	20.58	9.52	12.81
22.87	22.47	10.31	15.14
23.53	22.95	10.76	13.89
19.5	20.08	12.12	14.06
24.64	28.11	10.12	11.88
23.01	23.55	11.57	14.62
26.51	28.32	5.92	12.85
20.19	18.97	9.48	13.11
18.49	19.92	3.75	16.76
26.59	26.81	8.72	9.67
25.26	25.29	7.52	11.12
25.25	24.78	3.26	10.51
24.95	25.42	14.79	14.14
24.47	24.28	8.78	10.99
33.66	32.31	4.52	13.82
24.97	26.88	5.77	13.13
18.71	20.16	11.69	13.71
27.2	28.28	9.01	9.66
27.45	26.25	14.17	14.07
26.21	26.21	9.04	13.25
17.23	18.49	11.11	13.33
20.94	21.2	10.31	10.83
24.19	21.66	12.5	13.52
23	23.4	11.99	12.68
29.48	28.51	5.59	11.59

## Sheet: MC x Euc
Miconia chartacea Vs. Eucalyptus globulus
Leaf Disc Dry Mass (mg)
Exposed Discs	Control Discs	Exposed Discs	Control Discs
MC_T	MC_C	Euc_T	Euc_C
7.86	12.72	6.93	8.78
8.21	11.47	9.89	9.61
13.21	13.32	5.94	8.46
12.15	12.94	5.29	12.15
11.68	13.82	10.06	11.11
11.43	11.97	11.05	11.37
9.88	12	5.55	9.26
7.86	12.06	10.67	10.35
9.98	13.73	11.02	13.13
12.66	11.37	8.65	10.16
2.83	14.76	13.07	15.89
3.54	14.34	4.49	9.85
0.09	13.21	10.59	10.78
6.47	13.32	8.72	8.99
4.91	14.83	10.72	10.75
7.97	12.23	12.32	8.57
10.81	11.25	7.31	6.22
7.16	11.04	8.94	10.12
13.62	14.65	9.49	9.75
13.71	14.89	13.47	19.65
5.92	12.96	12.49	12.55
12.35	13.25	9.2	9.39
9.79	11.18	6.55	10.02
8.29	11.79	10.1	9.45
21.14	17.08	13.19	21.87
8.02	12.79	8.57	9.71
5.8	9.18	9.19	9.81
12.07	12.51	9.58	8.58
10.76	11.15	8.44	10.87
8.71	12.36	9.47	9.45
