# Supplementary material for: Exotic Eucalyptus leaves are preferred over tougher native species but affect the growth and survival of shredders in an Atlantic Forest stream (Brazil)
Source: PLoS One. 2018 Jan 2;13(1):e0190743. doi: 10.1371/journal.pone.0190743 (PMC5749891; doi:10.1371/journal.pone.0190743)
Supplement: S3 File — Consumption rates, production of fine particulate organic matter, growth, and survival of larvae of Triplectides gracilis fed on leaves of Hoffmannia dusenii, Miconia chartacea, Eucalyptus globulus, Myrcia lineata, and Styrax pohlii in monodietary experiments. (XLSX) [file pone.0190743.s003.xlsx]

## Sheet: Leaf Consumption
Monodietary Experiment
Leaf Consumption Rates (mg/mg.day)
Block	Species	Week 1	Week 2	Week 3	Week 4	Week 5
1	Hoffmannia dusenii	2.53756	1.21264
2	Hoffmannia dusenii	2.1751	3.226
1	Hoffmannia dusenii	1.09698	2.99256	1.68262	2.62473	1.70645
2	Hoffmannia dusenii	1.30992	3.80028	2.66169	3.18434	2.58832
1	Hoffmannia dusenii	0.63038	2.60613	1.83374	1.42351	1.63197
2	Hoffmannia dusenii	1.9011	3.10412	4.90769	2.25236	2.13597
1	Hoffmannia dusenii	3.52344	1.83616	1.94587	1.31651	2.74955
2	Hoffmannia dusenii	2.60129	1.79748	1.42856	0.614487	1.84666
1	Hoffmannia dusenii	1.26726	0.767224
2	Hoffmannia dusenii	1.06459	1.04422	0.562415	2.00358	1.11918
1	Hoffmannia dusenii	2.69701	1.62111	2.63927	2.73574	1.14753
2	Hoffmannia dusenii	1.43575	1.09227	1.72917	2.11708	1.16486
1	Hoffmannia dusenii	3.64653	2.77365	1.60506	2.46914	1.94245
2	Hoffmannia dusenii	2.89911	1.18112	1.25959	2.53804	2.29635
1	Hoffmannia dusenii	3.77581	3.85175	4.05615	4.33269	3.37891
2	Hoffmannia dusenii	4.10721	3.01049	1.82915	1.34818	1.57097
2	Hoffmannia dusenii	3.55238	3.0648	3.7603	3.48789	4.68056
1	Hoffmannia dusenii	2.72808	1.43027	2.5948	3.36176
2	Hoffmannia dusenii	4.69191	3.6953
1	Miconia chartacea	1.8496	1.40834	1.67547	1.31014	1.14892
2	Miconia chartacea	2.21178	1.59431	2.0826	1.66855	1.09963
1	Miconia chartacea	1.00269
2	Miconia chartacea	1.18846	1.12584	1.26662	1.35008	1.15685
1	Miconia chartacea	1.90461	1.37464	1.68173	1.59556	1.10772
2	Miconia chartacea	0.994089	1.67332	1.0483	1.35576	1.04713
1	Miconia chartacea	5.2741	2.67555	2.59174	2.03911	1.79833
2	Miconia chartacea	5.45675	3.10444
1	Miconia chartacea	2.0322
2	Miconia chartacea	1.18221	1.14653	1.32924	1.31689	1.17136
1	Miconia chartacea	1.31866	1.50899	1.24233	1.4403	1.10356
2	Miconia chartacea	1.38933	1.32519	1.26674	1.08745
1	Miconia chartacea	3.02988	3.59641	2.25091	2.16807	1.54933
2	Miconia chartacea	3.46995	5.0443	3.7614	4.15492	3.04172
1	Miconia chartacea	1.22939
2	Miconia chartacea	1.68477	1.63392	1.66335	1.72096	1.34663
1	Miconia chartacea	1.22936	1.94515	0.962778	1.12191	0.745287
2	Miconia chartacea	2.69489	1.25273	3.82906	3.27438	3.08883
1	Miconia chartacea	1.06905	1.15087	1.21656	1.16129	1.06643
2	Miconia chartacea	8.31752	6.81298	6.45937	5.49185	4.9248
1	Eucalyptus globulus	0.439383	0.722933	0.51408	0.558093
2	Eucalyptus globulus	0.65305	0.403216	0.482842	0.806369
1	Eucalyptus globulus	0.54394	0.537976	0.373593	0.501515	0.661522
2	Eucalyptus globulus	0.635326	0.719675
1	Eucalyptus globulus	1.14512	0.91753	1.10802	0.805076	0.82999
2	Eucalyptus globulus	0.879406	0.929232	0.942271	0.73495
1	Eucalyptus globulus	1.56125	1.82643	0.672416
2	Eucalyptus globulus	1.39301	1.6398	1.08394	1.12399	1.6023
1	Eucalyptus globulus	0.245291	0.0819264	0.370165	0.416271	0.328887
2	Eucalyptus globulus	1.18885	0.426477	1.98377	1.25493	1.1877
1	Eucalyptus globulus	2.32756	1.29997	0.890542
2	Eucalyptus globulus	0.460956	0.553453	0.693089	0.644076
1	Eucalyptus globulus	1.38048
2	Eucalyptus globulus	1.75179	2.74422	1.83673	1.95611	2.05592
1	Eucalyptus globulus	1.45465	1.26533	1.65101	1.13061
2	Eucalyptus globulus	0.459493	0.487006	0.536841
1	Eucalyptus globulus	0.865619	0.884682
2	Eucalyptus globulus	1.20966	1.34787	1.29631
1	Eucalyptus globulus	0.512788	0.451568	0.47362	0.437015	0.551103
2	Eucalyptus globulus	1.82557	1.43601	1.75099	2.13219	1.55242
1	Myrcia lineata	0.482034
2	Myrcia lineata	0.133227	0.310374	0.247287
1	Myrcia lineata	0.325801	0.358018	0.408435	0.618618	0.668069
2	Myrcia lineata	0.156562	0.292807	0.374005
1	Myrcia lineata	0.212018	0.224492	0.317458	0.308352	0.338634
2	Myrcia lineata	0.342103	0.330407	0.367597
1	Myrcia lineata	0.770627	0.700015
2	Myrcia lineata	0.71025	0.993754	0.896875
1	Myrcia lineata	0.598854	0.507252	0.0459919
2	Myrcia lineata	0.117544	0.143342	0.0440102	0.328921	0.350029
1	Myrcia lineata	0.590635	0.736972	1.08483	0.677841
2	Myrcia lineata	1.19986	0.412326	0.791296	0.405319	0.319016
1	Myrcia lineata	1.5071	0.585363	0.530861	0.677739	0.901009
2	Myrcia lineata	0.938666	0.708049	0.516599	0.771221	0.913132
1	Myrcia lineata	0.337729	0.192171	0.653403	0.449378	0.21901
2	Myrcia lineata	0.355288	0.162419	0.625091	0.369189	0.261686
1	Myrcia lineata	0.390424	0.419824	0.328266	0.172804	0.386647
2	Myrcia lineata	0.206976	0.320394	0.245175	0.34355	0.38567
1	Myrcia lineata	0.535621	0.563976	0.676561	0.522359	0.796009
2	Myrcia lineata	0.218891	0.253358	0.486613
1	Styrax pohlii	0.333246	0.245614	0.587473	0.617747	0.472268
2	Styrax pohlii	0.909135	1.07645	1.11414	0.712249	0.931671
1	Styrax pohlii	0.915714	0.783136	0.534831	0.841433
2	Styrax pohlii	0.859872	1.3514	0.964259	0.492311
1	Styrax pohlii	0.732326	1.08628	0.981854	0.631992
2	Styrax pohlii	0.944426	1.04499	0.859318	0.840244	1.20655
1	Styrax pohlii	0.980453	1.24421	0.485419	0.734679	1.85263
2	Styrax pohlii	0.560215	0.45516	0.292362	0.926968	0.975033
1	Styrax pohlii	0.253298	0.172092
2	Styrax pohlii	0.68552	0.359588	0.94848	0.704039	0.290412
1	Styrax pohlii	0.578183	0.428089	0.77398	0.417917	0.38951
2	Styrax pohlii	0.460601	0.686419	0.649865	0.696057	0.206475
1	Styrax pohlii	0.710113	0.774099	0.984076	1.26463
2	Styrax pohlii	0.953831	1.25687	0.581043	0.686375	1.03789
1	Styrax pohlii	1.08201	1.19051	1.05251	0.735853	1.24748
2	Styrax pohlii	0.402976	0.404085	0.417686	0.568588	0.617992
1	Styrax pohlii	0.868405	1.06629	0.978307	1.25233	0.606345
2	Styrax pohlii	0.604161	0.724234	0.417341	0.377777	0.221217

## Sheet: FPOM Production
Monodietary Experiment
FPOM Production (mg/mg.day)
Block	Species	Week 1	Week 2	Week 3	Week 4	Week 5
1	Hoffmannia dusenii	1.22897	0.944403
2	Hoffmannia dusenii	1.46164	0.461159
1	Hoffmannia dusenii	0.80366	1.2779	0.747228	0.494868	0.219203
2	Hoffmannia dusenii	0.934468	1.67236	1.116	0.410075	0.565264
1	Hoffmannia dusenii	0.547172	1.28961	0.557746	1.0544	0.701947
2	Hoffmannia dusenii	0.924945	0.318056	0.907673	0.822902	1.0353
1	Hoffmannia dusenii	0.88787	0.840624	0.509002	0.362613	0.726557
2	Hoffmannia dusenii	3.15047	1.10968	0.829018	0.632665	1.86076
1	Hoffmannia dusenii	0.578289	0.772378
2	Hoffmannia dusenii	0.766632	0.898619	1.16446	0.780032	1.20775
1	Hoffmannia dusenii	0.541159	0.770262	0.928512	1.5263	0.641544
2	Hoffmannia dusenii	0.34037	0.745823	0.551498	0.932316	0.692621
1	Hoffmannia dusenii	1.24468	1.58498	0.881321	1.2881	0.36636
2	Hoffmannia dusenii	1.34156	1.14651	0.917533	1.04626	2.82792
1	Hoffmannia dusenii	1.98708	0.946736	0.632849	0.674818	1.56235
2	Hoffmannia dusenii	1.43478	1.33038	0.971596	0.642639	1.01576
2	Hoffmannia dusenii	0.343831	0.997832	1.77419	0.769711	1.26196
1	Hoffmannia dusenii	0.296171	0.351386	1.45832	0.684564
2	Hoffmannia dusenii	1.00265	2.10322
1	Miconia chartacea	1.93018	0.826698	1.12676	0.82652	0.654877
2	Miconia chartacea	1.36116	0.940445	1.30145	1.09407	0.509066
1	Miconia chartacea	0.746431
2	Miconia chartacea	0.878689	0.676257	0.806156	0.655337	0.678956
1	Miconia chartacea	1.9418	1.46607	1.93434	0.560072	0.424441
2	Miconia chartacea	1.01064	0.783938	0.991439	0.436368	0.446205
1	Miconia chartacea	2.31813	0.856274	0.417497	1.22504	0.714381
2	Miconia chartacea	1.45017	1.07298
1	Miconia chartacea	1.61063
2	Miconia chartacea	0.678042	0.579491	0.766485	0.651738	0.576498
1	Miconia chartacea	0.644086	0.668172	0.420775	0.513413	0.669888
2	Miconia chartacea	1.14942	0.723562	0.801037	0.734954
1	Miconia chartacea	1.97421	1.30418	2.02704	0.965544	0.989151
2	Miconia chartacea	1.2966	1.35948	0.956596	1.88807	1.44948
1	Miconia chartacea	1.0884
2	Miconia chartacea	1.65951	0.428316	0.850302	1.0752	0.452718
1	Miconia chartacea	0.525157	1.03942	0.778196	0.290933	0.459599
2	Miconia chartacea	1.38903	0.49068	0.554177	1.33731	1.57545
1	Miconia chartacea	0.808946	0.620729	0.95191	0.607342	0.68262
2	Miconia chartacea	0.775689	5.21462	1.39119	2.41975	3.58323
1	Eucalyptus globulus	0.290899	0.44712	0.296544	0.123741
2	Eucalyptus globulus	0.538988	0.262841	0.464723	0.160665
1	Eucalyptus globulus	2.24313	1.32851	0.598938	0.400444	0.979031
2	Eucalyptus globulus	0.391335	0.258826
1	Eucalyptus globulus	0.682614	0.315072	0.993121	0.210202	0.418671
2	Eucalyptus globulus	0.791777	0.867359	1.78643	1.08186
1	Eucalyptus globulus	0.50204	0.2934	0.101529
2	Eucalyptus globulus	1.02432	1.51342	1.58336	1.04957	1.60266
1	Eucalyptus globulus	0.246041	0.449168	0.599053	0.582713	0.823657
2	Eucalyptus globulus	0.0582016	1.63133	1.57368	1.14982	1.02011
1	Eucalyptus globulus	0.877301	0.923056	0.0893597
2	Eucalyptus globulus	0.524772	1.06733	0.595313	1.0002
1	Eucalyptus globulus	0.728928
2	Eucalyptus globulus	1.70203	1.91952	0.81213	2.47487	1.19415
1	Eucalyptus globulus	1.74037	0.393306	1.60686	2.53502
2	Eucalyptus globulus	0.569637	0.040556	0.205877
1	Eucalyptus globulus	0.0564573	0.338022
2	Eucalyptus globulus	0.616794	0.949902	1.22877
1	Eucalyptus globulus	0.619871	0.170882	0.361781	0.0916097	0.527288
2	Eucalyptus globulus	0.531128	0.586783	1.17284	0.531159	0.429404
1	Myrcia lineata	0.127676
2	Myrcia lineata	0.163245	0.141665	0.0913698
1	Myrcia lineata	0.242075	0.257562	0.209534	0.402319	0.297381
2	Myrcia lineata	0.359233	0.392196	0.266453
1	Myrcia lineata	0.0980364	0.25872	0.158703	0.0576578	0.0636015
2	Myrcia lineata	0.278265	0.197114	0.131618
1	Myrcia lineata	0.71268	0.137836
2	Myrcia lineata	0.175725	0.300374	0.00768365
1	Myrcia lineata	0.213338	0.343112	0.284254
2	Myrcia lineata	0.105148	0.255785	0.487721	0.219097	0.410922
1	Myrcia lineata	0.783021	0.66383	0.165339	0.668556
2	Myrcia lineata	0.468222	0.300703	0.221442	0.567824	0.332166
1	Myrcia lineata	1.30726	0.700814	0.354721	0.564595	0.740497
2	Myrcia lineata	0.44902	0.729276	0.670776	0.661109	0.321217
1	Myrcia lineata	0.515404	0.114181	0.386846	0.348754	0.133818
2	Myrcia lineata	0.569876	0.147017	0.459845	0.36988	0.4343
1	Myrcia lineata	0.271072	0.964266	0.863776	0.266802	0.409806
2	Myrcia lineata	0.190134	0.625234	0.36221	0.0291507	0.193776
1	Myrcia lineata	0.13281	0.286122	1.01402	0.0355711	0.7459
2	Myrcia lineata	0.212895	0.215713	0.715136
1	Styrax pohlii	0.213411	0.090991	0.0334591	0.222667	0.141587
2	Styrax pohlii	0.322267	0.273334	0.43197	0.350495	0.462587
1	Styrax pohlii	0.552587	0.247372	0.212364	0.0725894
2	Styrax pohlii	0.26809	0.19824	0.218382	0.0710279
1	Styrax pohlii	0.262614	0.602401	0.313817	0.100812
2	Styrax pohlii	0.366583	0.442783	0.228934	0.13333	0.452392
1	Styrax pohlii	0.292878	0.421835	0.330454	0.151419	0.431457
2	Styrax pohlii	0.00509997	0.388672	0.587395	0.0807238	0.111486
1	Styrax pohlii	0.4953	0.267833
2	Styrax pohlii	0.666773	0.203755	0.248117	0.151213	0.138253
1	Styrax pohlii	0.509721	0.378125	0.183346	1.04324	0.954849
2	Styrax pohlii	0.0798788	0.667202	0.149504	0.663037	0.572899
1	Styrax pohlii	0.971043	0.757613	0.56494	0.6129
2	Styrax pohlii	0.895708	0.66188	0.535269	1.63746	0.0337961
1	Styrax pohlii	0.528207	0.395062	0.349644	0.416258	0.744668
2	Styrax pohlii	0.425778	0.31247	0.430252	0.256476	0.860859
1	Styrax pohlii	0.43454	0.427777	1.25652	0.306741	0.457192
2	Styrax pohlii	0.3049	0.550098	0.793378	0.684263	0.177327

## Sheet: Larvae Growth
Monodietary Experiment
Larvae Growth (mg)
Block	Species	Week 1	Week 2	Week 3	Week 4	Week 5
1	Styrax pohlii	0.0407749	-0.0162184	0.0244256	-0.616875	-0.952876
2	Styrax pohlii	0.0330654	0.00687747	-0.0068334	-0.0452842	0.0207658
1	Styrax pohlii	-0.187479	0.00398194	-0.169018	0.181404
2	Styrax pohlii	0.296824	0.191289	0.305314	0.187404
1	Styrax pohlii	0.173731	-0.152899	0.936048	0.93174
2	Styrax pohlii	0.352533	-0.00330861	0.119062	-0.0826597	0.181703
1	Styrax pohlii	-0.11429	-0.00237697	-0.00711946	0.0483506	-0.261584
2	Styrax pohlii	0	0.00315412	0.201987	0.215937	0.212441
1	Styrax pohlii	-0.702555	-0.646236
2	Styrax pohlii	0.268754	0.100536	-0.513212	-0.208101	0.14616
1	Styrax pohlii	-0.0175972	-0.0351098	-0.0351098	0.162252	0.162252
2	Styrax pohlii	0.797723	0.780518	1.09082	1.44171	1.53777
1	Styrax pohlii	0.0777405	0.298397	0.439141	0.260725
2	Styrax pohlii	0.150162	0.17045	0.181848	0.127962	0.110456
1	Styrax pohlii	-0.0317559	0.0550114	0.0990203	0.152802	0.13261
2	Styrax pohlii	0.346526	0.659376	0.810307	0.798901	-0.00880547
1	Styrax pohlii	0.231252	0.237624	0.189547	0.212319	0.222803
2	Styrax pohlii	-0.324576	0.071015	-0.0291877	0.847383	0.94227
1	Myrcia lineata	0.439726
2	Myrcia lineata	1.65123	1.34658	1.54492
1	Myrcia lineata	0.0356111	0.0901126	0.222511	0.0392038	-0.57317
2	Myrcia lineata	-0.229215	-0.592114	-0.543473
1	Myrcia lineata	-0.137102	0.154618	0.0765015	-0.649926	-0.678462
2	Myrcia lineata	0.019216	0.0946182	1.13209
1	Myrcia lineata	0.0332328	0.712616	1.54718
2	Myrcia lineata	0.00798956	0.0881062	0.684101
1	Myrcia lineata	-0.0515098	-0.0304702	-0.0515098
2	Myrcia lineata	-0.209535	-0.619308	-1.33652	-1.5057	-1.72014
1	Myrcia lineata	0.120488	0.0531856	0.107094	0.233236
2	Myrcia lineata	0.326932	0.864294	0.887042	1.09908	1.12486
1	Myrcia lineata	0.0141277	0.176239	0.359788	0.58697	0.571541
2	Myrcia lineata	0.0100059	0.12482	0.298524	0.32663	0.454643
1	Myrcia lineata	-0.0134219	0.449625	0.413089	0.146265	0.157095
2	Myrcia lineata	0.181984	0.552153	0.54368	0.573453	0.531023
1	Myrcia lineata	0.490533	0.817838	0.809957	1.0448	1.23676
2	Myrcia lineata	0.320928	0.361098	0.443203	0.406418	0.827763
1	Myrcia lineata	-0.00821193	0.0267261	0.167328	0.178891	0.200382
2	Myrcia lineata	0.247879	0.434152	0.816401	-0.0714627
1	Eucalyptus globulus	0.0678136	-0.0613519	-0.180562	0.24837
2	Eucalyptus globulus	0.062337	0.326198	0.331129	-1.38325	-1.20772
1	Eucalyptus globulus	-1.21831	-1.23939	-1.27597
2	Eucalyptus globulus	-0.835294	-1.64631		-0.356897	-0.208653
1	Eucalyptus globulus	-0.559462	-0.41013	-0.41013	-0.0848774
2	Eucalyptus globulus	0.026622	-0.015769	-0.0948631
1	Eucalyptus globulus	0.00140754	0.00140754	0.456066	0.187639	0.262233
2	Eucalyptus globulus	0.0597962	0.104017	0.201807	-2.22603	-2.3191
1	Eucalyptus globulus	-0.628262	-1.44118	-2.02639	0.309265	0.141684
2	Eucalyptus globulus	-0.0016583	-0.0517655	-0.109877
1	Eucalyptus globulus	-0.114115	0.308409		-0.253991
2	Eucalyptus globulus	0.439475	0.523456	0.118066
1	Eucalyptus globulus	0.0270285			0.248205	0.220814
2	Eucalyptus globulus	0.0256382	0.0721148	0.251298	0.161004
1	Eucalyptus globulus	0.0895901	0.335507	0.19865
2	Eucalyptus globulus	0.023157	0.0185107	-0.0457594
1	Eucalyptus globulus	-0.0242978	0
2	Eucalyptus globulus	0.0227947	0.0657443	0.0597977	0.0159026	0.091137
1	Eucalyptus globulus	0.362323	0.32146	0.445441	0.0387478	0.346261
2	Eucalyptus globulus	0.146391	0.0463868	0.0433238
1	Miconia chartacea	0.982787	2.03467	2.24151	3.73461	3.81079
2	Miconia chartacea	0.526866	1.94416	1.96837	2.86124	3.60557
1	Miconia chartacea	-0.3334
2	Miconia chartacea	1.73032	2.08348	2.14899	2.05105	2.46314
1	Miconia chartacea	0.166107	0.666303	0.823985	2.83877	3.20801
2	Miconia chartacea	0.734789	1.05681	1.4183	2.28181	2.30164
1	Miconia chartacea	0.0852823	0.798863	1.68516	2.72286	2.77952
2	Miconia chartacea	0.0149606	0.477992
1	Miconia chartacea	0.556027
2	Miconia chartacea	0.697492	1.45794	1.53942	2.01177	1.84385
1	Miconia chartacea	2.31306	2.66339	3.68457	4.43171	4.77789
2	Miconia chartacea	1.39029	2.04447	2.5166	2.35163
1	Miconia chartacea	0.188362	0.733387	0.69056	2.22224	2.55819
2	Miconia chartacea	0.204873	0.595619	0.714707	0.860137	1.4135
1	Miconia chartacea	1.04439
2	Miconia chartacea	0.443594	0.863946	1.52448	1.75924	2.46221
1	Miconia chartacea	0.852181	1.74185	5.24628	7.93968	8.11257
2	Miconia chartacea	0.215212	0.781437	0.624678	1.31524	1.61879
1	Miconia chartacea	1.64425	2.43208	2.3315	2.28181	2.4524
2	Miconia chartacea	0.0949526	0.618783	0.760117	0.812458	0.931711
1	Hoffmannia dusenii	0.715522	2.38872
2	Hoffmannia dusenii	0.758868	2.71744
1	Hoffmannia dusenii	0.529723	0.995393	1.12255	1.15666	3.47238
2	Hoffmannia dusenii	0.435297	0.445392	0.375407	0.584892	1.10225
1	Hoffmannia dusenii	0.329167	1.64518	1.65899	1.95951	2.20248
2	Hoffmannia dusenii	0.00978331	0.858911	1.48581	2.35534	2.44855
1	Hoffmannia dusenii	1.05759	3.01747	3.46003	3.71013	3.68613
2	Hoffmannia dusenii	1.64218	3.51968	5.44224	5.48874	5.40757
1	Hoffmannia dusenii	0.720316	1.19894
2	Hoffmannia dusenii	0.634353	0.928951	1.51794	2.20917	2.18025
1	Hoffmannia dusenii	0.891126	2.81209	2.98749	3.61563	4.32115
2	Hoffmannia dusenii	0.858398	1.4858	1.99813	2.26094	2.72813
1	Hoffmannia dusenii	0.246622	0.476661	1.63057	2.14274	3.2715
2	Hoffmannia dusenii	0.301255	1.3587	1.88505	1.93363	2.03267
1	Hoffmannia dusenii	0.180196	0.455868	0.685365	1.09495	2.05295
2	Hoffmannia dusenii	0.331075	0.957945	2.91294	5.21264	6.24453
2	Hoffmannia dusenii	0.659632	0.757405	1.17113	1.27343	1.57765
1	Hoffmannia dusenii	0.138842	1.61829	1.56457	1.73885	1.88016
2	Hoffmannia dusenii	0.0996686	0.257014

## Sheet: Survival
Monodietary Experiment
Larvae Survivorship
Start	End	Censored	Species
2014-01-01	2014-02-05	Completed	Styrax pohlii
2014-01-01	2014-02-05	Completed	Styrax pohlii
2014-01-01	2014-01-28	Censored	Styrax pohlii
2014-01-01	2014-01-27	Censored	Styrax pohlii
2014-01-01	2014-01-29	Censored	Styrax pohlii
2014-01-01	2014-02-05	Completed	Styrax pohlii
2014-01-01	2014-02-05	Completed	Styrax pohlii
2014-01-01	2014-01-12	Censored	Styrax pohlii
2014-01-01	2014-02-02	Censored	Styrax pohlii
2014-01-01	2014-02-05	Completed	Styrax pohlii
2014-01-01	2014-02-05	Completed	Styrax pohlii
2014-01-01	2014-02-05	Completed	Styrax pohlii
2014-01-01	2014-02-05	Completed	Styrax pohlii
2014-01-01	2014-02-05	Completed	Styrax pohlii
2014-01-01	2014-02-05	Completed	Styrax pohlii
2014-01-01	2014-02-05	Completed	Styrax pohlii
2014-01-01	2014-02-05	Completed	Styrax pohlii
2014-01-01	2014-02-05	Completed	Styrax pohlii
2014-01-01	2014-01-28	Censored	Styrax pohlii
2014-01-01	2014-01-21	Censored	Myrcia lineata
2014-01-01	2014-02-03	Censored	Myrcia lineata
2014-01-01	2014-01-29	Censored	Myrcia lineata
2014-01-01	2014-02-05	Completed	Myrcia lineata
2014-01-01	2014-01-22	Censored	Myrcia lineata
2014-01-01	2014-01-14	Censored	Myrcia lineata
2014-01-01	2014-01-22	Censored	Myrcia lineata
2014-01-01	2014-01-28	Censored	Myrcia lineata
2014-01-01	2014-01-28	Censored	Myrcia lineata
2014-01-01	2014-02-05	Completed	Myrcia lineata
2014-01-01	2014-02-05	Completed	Myrcia lineata
2014-01-01	2014-02-05	Completed	Myrcia lineata
2014-01-01	2014-02-05	Completed	Myrcia lineata
2014-01-01	2014-02-05	Completed	Myrcia lineata
2014-01-01	2014-02-05	Completed	Myrcia lineata
2014-01-01	2014-02-05	Completed	Myrcia lineata
2014-01-01	2014-02-05	Completed	Myrcia lineata
2014-01-01	2014-02-05	Completed	Myrcia lineata
2014-01-01	2014-01-23	Censored	Eucalyptus globulus
2014-01-01	2014-01-28	Censored	Eucalyptus globulus
2014-01-01	2014-01-08	Censored	Eucalyptus globulus
2014-01-01	2014-01-15	Censored	Eucalyptus globulus
2014-01-01	2014-01-27	Censored	Eucalyptus globulus
2014-01-01	2014-01-17	Censored	Eucalyptus globulus
2014-01-01	2014-01-18	Censored	Eucalyptus globulus
2014-01-01	2014-01-22	Censored	Eucalyptus globulus
2014-01-01	2014-02-01	Censored	Eucalyptus globulus
2014-01-01	2014-02-05	Completed	Eucalyptus globulus
2014-01-01	2014-01-28	Censored	Eucalyptus globulus
2014-01-01	2014-01-29	Censored	Eucalyptus globulus
2014-01-01	2014-02-05	Completed	Eucalyptus globulus
2014-01-01	2014-02-05	Completed	Eucalyptus globulus
2014-01-01	2014-02-05	Completed	Eucalyptus globulus
2014-01-01	2014-01-29	Censored	Eucalyptus globulus
2014-01-01	2014-01-22	Censored	Eucalyptus globulus
2014-01-01	2014-02-05	Completed	Eucalyptus globulus
2014-01-01	2014-02-05	Completed	Eucalyptus globulus
2014-01-01	2014-02-05	Completed	Eucalyptus globulus
2014-01-01	2014-02-05	Completed	Miconia chartacea
2014-01-01	2014-01-28	Censored	Miconia chartacea
2014-01-01	2014-01-08	Censored	Miconia chartacea
2014-01-01	2014-02-05	Completed	Miconia chartacea
2014-01-01	2014-02-05	Completed	Miconia chartacea
2014-01-01	2014-02-05	Completed	Miconia chartacea
2014-01-01	2014-02-05	Completed	Miconia chartacea
2014-01-01	2014-02-05	Completed	Miconia chartacea
2014-01-01	2014-02-05	Completed	Miconia chartacea
2014-01-01	2014-02-05	Completed	Miconia chartacea
2014-01-01	2014-02-05	Completed	Miconia chartacea
2014-01-01	2014-02-05	Completed	Miconia chartacea
2014-01-01	2014-02-05	Completed	Miconia chartacea
2014-01-01	2014-02-05	Completed	Miconia chartacea
2014-01-01	2014-02-05	Completed	Miconia chartacea
2014-01-01	2014-02-05	Completed	Miconia chartacea
2014-01-01	2014-02-05	Completed	Miconia chartacea
2014-01-01	2014-02-05	Completed	Hoffmannia dusenii
2014-01-01	2014-02-05	Completed	Hoffmannia dusenii
2014-01-01	2014-02-05	Completed	Hoffmannia dusenii
2014-01-01	2014-02-05	Completed	Hoffmannia dusenii
2014-01-01	2014-02-05	Completed	Hoffmannia dusenii
2014-01-01	2014-02-05	Completed	Hoffmannia dusenii
2014-01-01	2014-01-05	Censored	Hoffmannia dusenii
2014-01-01	2014-02-05	Completed	Hoffmannia dusenii
2014-01-01	2014-02-05	Completed	Hoffmannia dusenii
2014-01-01	2014-01-15	Censored	Hoffmannia dusenii
2014-01-01	2014-02-05	Completed	Hoffmannia dusenii
2014-01-01	2014-02-05	Completed	Hoffmannia dusenii
2014-01-01	2014-02-05	Completed	Hoffmannia dusenii
2014-01-01	2014-02-05	Completed	Hoffmannia dusenii
2014-01-01	2014-02-05	Completed	Hoffmannia dusenii
2014-01-01	2014-02-05	Completed	Hoffmannia dusenii
2014-01-01	2014-02-05	Completed	Hoffmannia dusenii

## Sheet: Digestibility
Monodietary Experiment
Approximate Digestibility
Species	Time	Disgestibility
Myrcia lineata	7	0.359599
Myrcia lineata	7	0.645524
Myrcia lineata	7	0.396551
Myrcia lineata	7	0.688221
Myrcia lineata	7	0.641397
Myrcia lineata	7	0.611845
Myrcia lineata	7	0.701283
Myrcia lineata	7	0.990896
Myrcia lineata	7	-0.955404
Myrcia lineata	7	0.0273465
Myrcia lineata	7	0.118409
Myrcia lineata	7	0.826577
Myrcia lineata	7	-0.367449
Myrcia lineata	7	0.0609365
Myrcia lineata	7	0.511827
Myrcia lineata	7	-0.0565835
Myrcia lineata	7	0.499611
Myrcia lineata	7	0.495333
Myrcia lineata	14	0.629537
Myrcia lineata	14	0.746079
Myrcia lineata	14	0.684127
Myrcia lineata	14	0.853307
Myrcia lineata	14	0.445447
Myrcia lineata	14	0.576281
Myrcia lineata	14	0.660961
Myrcia lineata	14	0.146077
Myrcia lineata	14	-0.556335
Myrcia lineata	14	0.433365
Myrcia lineata	14	0.116713
Myrcia lineata	14	0.0279963
Myrcia lineata	14	0.0212972
Myrcia lineata	14	0.473389
Myrcia lineata	14	0.668157
Myrcia lineata	14	0.226721
Myrcia lineata	14	0.598817
Myrcia lineata	14	0.240442
Myrcia lineata	21	0.943046
Myrcia lineata	21	0.612282
Myrcia lineata	21	0.602933
Myrcia lineata	21	0.773524
Myrcia lineata	21	0.680383
Myrcia lineata	21	0.733586
Myrcia lineata	21	0.31924
Myrcia lineata	21	-1.00914
Myrcia lineata	21	0.738406
Myrcia lineata	21	0.763113
Myrcia lineata	21	0.769946
Myrcia lineata	21	0.425918
Myrcia lineata	21	0.0787786
Myrcia lineata	21	0.667799
Myrcia lineata	21	-0.0300836
Myrcia lineata	21	-0.284386
Myrcia lineata	21	-0.901029
Myrcia lineata	28	0.639549
Myrcia lineata	28	0.507904
Myrcia lineata	28	0.913731
Myrcia lineata	28	0.855726
Myrcia lineata	28	0.840486
Myrcia lineata	28	0.84132
Myrcia lineata	28	0.793898
Myrcia lineata	28	0.912916
Myrcia lineata	28	0.78522
Myrcia lineata	28	-1.4963
Myrcia lineata	28	0.0474382
Myrcia lineata	28	0.515354
Myrcia lineata	28	-1.38566
Myrcia lineata	28	0.434319
Myrcia lineata	28	0.548924
Myrcia lineata	28	0.755064
Myrcia lineata	28	-0.811289
Myrcia lineata	35	0.700199
Myrcia lineata	35	0.503487
Myrcia lineata	35	0.625052
Myrcia lineata	35	0.767111
Myrcia lineata	35	0.885659
Myrcia lineata	35	0.523944
Myrcia lineata	35	-1.45141
Myrcia lineata	35	-1.77467
Myrcia lineata	35	0.967438
Myrcia lineata	35	0.403062
Myrcia lineata	35	-0.392993
Myrcia lineata	35	0.245986
Myrcia lineata	35	0.198403
Styrax pohlii	7	0.735131
Styrax pohlii	7	-0.225314
Styrax pohlii	7	0.256985
Styrax pohlii	7	-1.29451
Styrax pohlii	7	0.537603
Styrax pohlii	7	0.186604
Styrax pohlii	7	0.0751954
Styrax pohlii	7	0.752587
Styrax pohlii	7	0.643756
Styrax pohlii	7	0.105457
Styrax pohlii	7	-0.325728
Styrax pohlii	7	0.60977
Styrax pohlii	7	0.132598
Styrax pohlii	7	0.52164
Styrax pohlii	7	-0.52609
Styrax pohlii	7	-0.603984
Styrax pohlii	7	0.305698
Styrax pohlii	7	0.0813718
Styrax pohlii	7	0.752044
Styrax pohlii	7	0.027394
Styrax pohlii	14	0.543567
Styrax pohlii	14	0.28059
Styrax pohlii	14	-0.339437
Styrax pohlii	14	-0.152468
Styrax pohlii	14	0.403422
Styrax pohlii	14	0.803096
Styrax pohlii	14	0.697738
Styrax pohlii	14	0.323586
Styrax pohlii	14	-0.784434
Styrax pohlii	14	0.0992467
Styrax pohlii	14	0.270715
Styrax pohlii	14	-0.197231
Styrax pohlii	14	-0.0299799
Styrax pohlii	14	0.405834
Styrax pohlii	14	0.0948271
Styrax pohlii	14	-1.29683
Styrax pohlii	14	-0.951453
Styrax pohlii	14	0.492671
Styrax pohlii	14	0.148585
Styrax pohlii	21	0.630511
Styrax pohlii	21	0.486984
Styrax pohlii	21	0.287569
Styrax pohlii	21	0.500082
Styrax pohlii	21	0.641951
Styrax pohlii	21	0.991433
Styrax pohlii	21	-5.18052
Styrax pohlii	21	-10.082
Styrax pohlii	21	0.84759
Styrax pohlii	21	0.720152
Styrax pohlii	21	0.3318
Styrax pohlii	21	-0.298446
Styrax pohlii	21	0.407951
Styrax pohlii	21	0.264356
Styrax pohlii	21	-1.63133
Styrax pohlii	21	-0.47735
Styrax pohlii	21	-0.49879
Styrax pohlii	21	-0.46962
Styrax pohlii	28	0.349649
Styrax pohlii	28	0.813013
Styrax pohlii	28	0.333892
Styrax pohlii	28	0.013697
Styrax pohlii	28	-0.400933
Styrax pohlii	28	0.166944
Styrax pohlii	28	0.142775
Styrax pohlii	28	0.223919
Styrax pohlii	28	-0.0018697
Styrax pohlii	28	-0.543954
Styrax pohlii	28	0.915149
Styrax pohlii	28	0.931903
Styrax pohlii	35	0.554864
Styrax pohlii	35	0.812182
Styrax pohlii	35	-0.173966
Styrax pohlii	35	-0.0412203
Styrax pohlii	35	0.178147
Styrax pohlii	35	0.648225
Styrax pohlii	35	0.388987
Styrax pohlii	35	-0.659621
Styrax pohlii	35	-0.0598968
Styrax pohlii	35	0.49756
Styrax pohlii	35	0.0629502
Eucalyptus globulus	7	0.337938
Eucalyptus globulus	7	0.17466
Eucalyptus globulus	7	-3.12385
Eucalyptus globulus	7	0.38404
Eucalyptus globulus	7	0.40389
Eucalyptus globulus	7	0.0996454
Eucalyptus globulus	7	0.678436
Eucalyptus globulus	7	0.264675
Eucalyptus globulus	7	-0.00305667
Eucalyptus globulus	7	0.951044
Eucalyptus globulus	7	0.623081
Eucalyptus globulus	7	-0.138442
Eucalyptus globulus	7	0.471974
Eucalyptus globulus	7	0.0284084
Eucalyptus globulus	7	-0.19642
Eucalyptus globulus	7	-0.239708
Eucalyptus globulus	7	0.934778
Eucalyptus globulus	7	0.490112
Eucalyptus globulus	7	-0.208826
Eucalyptus globulus	7	0.709062
Eucalyptus globulus	14	0.381519
Eucalyptus globulus	14	0.348139
Eucalyptus globulus	14	-1.46947
Eucalyptus globulus	14	0.640358
Eucalyptus globulus	14	0.656609
Eucalyptus globulus	14	0.0665845
Eucalyptus globulus	14	0.839358
Eucalyptus globulus	14	0.0770705
Eucalyptus globulus	14	-4.48258
Eucalyptus globulus	14	-2.82514
Eucalyptus globulus	14	0.289941
Eucalyptus globulus	14	-0.928498
Eucalyptus globulus	14	0.300522
Eucalyptus globulus	14	0.689168
Eucalyptus globulus	14	0.916724
Eucalyptus globulus	14	0.617917
Eucalyptus globulus	14	0.295258
Eucalyptus globulus	14	0.62158
Eucalyptus globulus	14	0.591378
Eucalyptus globulus	21	0.423157
Eucalyptus globulus	21	0.037526
Eucalyptus globulus	21	-0.603183
Eucalyptus globulus	21	0.103699
Eucalyptus globulus	21	-0.89588
Eucalyptus globulus	21	0.849009
Eucalyptus globulus	21	-0.460749
Eucalyptus globulus	21	-0.618341
Eucalyptus globulus	21	0.206725
Eucalyptus globulus	21	0.899657
Eucalyptus globulus	21	0.141073
Eucalyptus globulus	21	0.55784
Eucalyptus globulus	21	0.0267364
Eucalyptus globulus	21	0.616503
Eucalyptus globulus	21	0.0521056
Eucalyptus globulus	21	0.236137
Eucalyptus globulus	21	0.330183
Eucalyptus globulus	28	0.77828
Eucalyptus globulus	28	0.800755
Eucalyptus globulus	28	0.201532
Eucalyptus globulus	28	0.738904
Eucalyptus globulus	28	-0.47202
Eucalyptus globulus	28	0.0662125
Eucalyptus globulus	28	-0.39984
Eucalyptus globulus	28	0.0837527
Eucalyptus globulus	28	-0.552918
Eucalyptus globulus	28	-0.265199
Eucalyptus globulus	28	-1.24217
Eucalyptus globulus	28	0.790374
Eucalyptus globulus	28	0.750886
Eucalyptus globulus	35	-0.479967
Eucalyptus globulus	35	0.495571
Eucalyptus globulus	35	-0.000229103
Eucalyptus globulus	35	-1.50438
Eucalyptus globulus	35	0.141103
Eucalyptus globulus	35	0.419164
Eucalyptus globulus	35	0.0432137
Eucalyptus globulus	35	0.723398
Miconia chartacea	7	-0.0435629
Miconia chartacea	7	0.384587
Miconia chartacea	7	0.255571
Miconia chartacea	7	0.260651
Miconia chartacea	7	-0.0195254
Miconia chartacea	7	-0.016646
Miconia chartacea	7	0.560468
Miconia chartacea	7	0.734244
Miconia chartacea	7	0.207442
Miconia chartacea	7	0.42646
Miconia chartacea	7	0.511561
Miconia chartacea	7	0.172681
Miconia chartacea	7	0.348418
Miconia chartacea	7	0.626333
Miconia chartacea	7	0.114686
Miconia chartacea	7	0.0149922
Miconia chartacea	7	0.57282
Miconia chartacea	7	0.484569
Miconia chartacea	7	0.243306
Miconia chartacea	7	0.90674
Miconia chartacea	14	0.412999
Miconia chartacea	14	0.410124
Miconia chartacea	14	0.399333
Miconia chartacea	14	-0.0665114
Miconia chartacea	14	0.531507
Miconia chartacea	14	0.679963
Miconia chartacea	14	0.654371
Miconia chartacea	14	0.494569
Miconia chartacea	14	0.557205
Miconia chartacea	14	0.453992
Miconia chartacea	14	0.637366
Miconia chartacea	14	0.730492
Miconia chartacea	14	0.737859
Miconia chartacea	14	0.465634
Miconia chartacea	14	0.608311
Miconia chartacea	14	0.460645
Miconia chartacea	14	0.234605
Miconia chartacea	21	0.327497
Miconia chartacea	21	0.375083
Miconia chartacea	21	0.363538
Miconia chartacea	21	-0.150207
Miconia chartacea	21	0.05424
Miconia chartacea	21	0.838912
Miconia chartacea	21	0.423367
Miconia chartacea	21	0.661302
Miconia chartacea	21	0.36764
Miconia chartacea	21	0.0994584
Miconia chartacea	21	0.745681
Miconia chartacea	21	0.488803
Miconia chartacea	21	0.191719
Miconia chartacea	21	0.855271
Miconia chartacea	21	0.217537
Miconia chartacea	21	0.784624
Miconia chartacea	28	0.369136
Miconia chartacea	28	0.344299
Miconia chartacea	28	0.514594
Miconia chartacea	28	0.648982
Miconia chartacea	28	0.678138
Miconia chartacea	28	0.399229
Miconia chartacea	28	0.505094
Miconia chartacea	28	0.643538
Miconia chartacea	28	0.324148
Miconia chartacea	28	0.554653
Miconia chartacea	28	0.545583
Miconia chartacea	28	0.375233
Miconia chartacea	28	0.740679
Miconia chartacea	28	0.591584
Miconia chartacea	28	0.477009
Miconia chartacea	28	0.559392
Miconia chartacea	35	0.430007
Miconia chartacea	35	0.537059
Miconia chartacea	35	0.413099
Miconia chartacea	35	0.616834
Miconia chartacea	35	0.573876
Miconia chartacea	35	0.602752
Miconia chartacea	35	0.507839
Miconia chartacea	35	0.392976
Miconia chartacea	35	0.36156
Miconia chartacea	35	0.523467
Miconia chartacea	35	0.663814
Miconia chartacea	35	0.383326
Miconia chartacea	35	0.489954
Miconia chartacea	35	0.359904
Miconia chartacea	35	0.272412
Hoffmannia dusenii	7	0.515688
Hoffmannia dusenii	7	0.328009
Hoffmannia dusenii	7	0.267389
Hoffmannia dusenii	7	0.286622
Hoffmannia dusenii	7	0.131997
Hoffmannia dusenii	7	0.513469
Hoffmannia dusenii	7	0.748011
Hoffmannia dusenii	7	-0.21112
Hoffmannia dusenii	7	0.54367
Hoffmannia dusenii	7	0.279882
Hoffmannia dusenii	7	0.799348
Hoffmannia dusenii	7	0.762933
Hoffmannia dusenii	7	0.658666
Hoffmannia dusenii	7	0.53725
Hoffmannia dusenii	7	0.473734
Hoffmannia dusenii	7	0.650668
Hoffmannia dusenii	7	0.903211
Hoffmannia dusenii	7	0.891436
Hoffmannia dusenii	7	0.786303
Hoffmannia dusenii	14	0.221198
Hoffmannia dusenii	14	0.857049
Hoffmannia dusenii	14	0.572973
Hoffmannia dusenii	14	0.559939
Hoffmannia dusenii	14	0.505164
Hoffmannia dusenii	14	0.897538
Hoffmannia dusenii	14	0.542185
Hoffmannia dusenii	14	0.38265
Hoffmannia dusenii	14	-0.00671855
Hoffmannia dusenii	14	0.139439
Hoffmannia dusenii	14	0.524856
Hoffmannia dusenii	14	0.317178
Hoffmannia dusenii	14	0.428559
Hoffmannia dusenii	14	0.0293083
Hoffmannia dusenii	14	0.754207
Hoffmannia dusenii	14	0.558087
Hoffmannia dusenii	14	0.674422
Hoffmannia dusenii	14	0.754321
Hoffmannia dusenii	14	0.430839
Hoffmannia dusenii	21	0.555914
Hoffmannia dusenii	21	0.580718
Hoffmannia dusenii	21	0.695843
Hoffmannia dusenii	21	0.815051
Hoffmannia dusenii	21	0.73842
Hoffmannia dusenii	21	0.419681
Hoffmannia dusenii	21	-1.07047
Hoffmannia dusenii	21	0.648194
Hoffmannia dusenii	21	0.681062
Hoffmannia dusenii	21	0.450911
Hoffmannia dusenii	21	0.271565
Hoffmannia dusenii	21	0.843978
Hoffmannia dusenii	21	0.468827
Hoffmannia dusenii	21	0.528177
Hoffmannia dusenii	21	0.437983
Hoffmannia dusenii	28	0.811459
Hoffmannia dusenii	28	0.871221
Hoffmannia dusenii	28	0.259294
Hoffmannia dusenii	28	0.634649
Hoffmannia dusenii	28	0.724565
Hoffmannia dusenii	28	-0.0295831
Hoffmannia dusenii	28	0.610681
Hoffmannia dusenii	28	0.442089
Hoffmannia dusenii	28	0.559621
Hoffmannia dusenii	28	0.47832
Hoffmannia dusenii	28	0.58777
Hoffmannia dusenii	28	0.84425
Hoffmannia dusenii	28	0.523329
Hoffmannia dusenii	28	0.779319
Hoffmannia dusenii	28	0.796367
Hoffmannia dusenii	35	0.871545
Hoffmannia dusenii	35	0.781609
Hoffmannia dusenii	35	0.569879
Hoffmannia dusenii	35	0.515302
Hoffmannia dusenii	35	0.735754
Hoffmannia dusenii	35	-0.00763214
Hoffmannia dusenii	35	-0.079139
Hoffmannia dusenii	35	0.440933
Hoffmannia dusenii	35	0.405403
Hoffmannia dusenii	35	0.811393
Hoffmannia dusenii	35	-0.231488
Hoffmannia dusenii	35	0.537617
Hoffmannia dusenii	35	0.353416
Hoffmannia dusenii	35	0.730382
